# Supplementary material for: Genome-wide analysis of MADS-box families and their expressions in flower organs development of pineapple (Ananas comosus (L.) Merr.)
Source: Front Plant Sci. 2022 Oct 12;13:948587. doi: 10.3389/fpls.2022.948587 (PMC9597317; doi:10.3389/fpls.2022.948587)
Supplement: Supplementary file 3 [file Table_3.xlsx]

## Sheet: Ac-At
Synteny analysis of MADS-box genes between pineapple and Arabidopsis genomes
Chr name	Gene name	Chr name	Gene name
LG01	Aco012428.1	Chr1	AT1G69120.1
LG01	Aco012428.1	Chr1	AT1G26310.1
LG07	Aco004839.1	Chr1	AT1G69120.1
LG07	Aco004839.1	Chr1	AT1G26310.1
LG06	Aco002729.1	Chr2	AT2G22540.1
LG09	Aco017563.1	Chr2	AT2G03710.1
LG10	Aco009993.1	Chr2	AT2G42830.2
LG15	Aco004028.1	Chr2	AT2G22540.1
LG06	Aco002729.1	Chr4	AT4G24540.1
LG10	Aco009993.1	Chr4	AT4G18960.1
LG01	Aco012428.1	Chr5	AT5G60910.1
LG01	Aco012428.1	Chr5	AT5G15800.2

## Sheet: Ac-Ma
Synteny blocks of MADS-box genes between pineapple and banana genomes
Chr name	Gene name	Chr name	Gene name
LG03	Aco015487.1	Chr1	GSMUA_Achr1T00750_001
LG08	Aco016643.1	Chr1	GSMUA_Achr1T03630_001
LG24	Aco013229.1	Chr1	GSMUA_Achr1T24070_001
LG03	Aco015487.1	Chr2	GSMUA_Achr2T10250_001
LG07	Aco004839.1	Chr2	GSMUA_Achr2T13650_001
LG19	Aco008359.1	Chr2	GSMUA_Achr2T02660_001
LG02	Aco001069.1	Chr3	GSMUA_Achr3T07310_001
LG04	Aco022101.1	Chr3	GSMUA_Achr3T08500_001
LG06	Aco002729.1	Chr3	GSMUA_Achr3T06800_001
LG06	Aco003018.1	Chr3	GSMUA_Achr3T07310_001
LG13	Aco013736.1	Chr3	GSMUA_Achr3T24170_001
LG13	Aco013644.1	Chr3	GSMUA_Achr3T24560_001
LG15	Aco004028.1	Chr3	GSMUA_Achr3T06800_001
LG19	Aco008359.1	Chr3	GSMUA_Achr3T23580_001
LG07	Aco004839.1	Chr4	GSMUA_Achr4T23540_001
LG02	Aco001069.1	Chr5	GSMUA_Achr5T24560_001
LG03	Aco015492.1	Chr5	GSMUA_Achr5T10250_001
LG05	Aco019365.1	Chr5	GSMUA_Achr5T01230_001
LG07	Aco004987.1	Chr5	GSMUA_Achr5T01940_001
LG09	Aco017589.1	Chr5	GSMUA_Achr5T01230_001
LG19	Aco008435.1	Chr5	GSMUA_Achr5T26530_001
LG05	Aco019365.1	Chr6	GSMUA_Achr6T18670_001
LG07	Aco004839.1	Chr6	GSMUA_Achr6T00050_001
LG10	Aco009993.1	Chr6	GSMUA_Achr6T14760_001
LG01	Aco011341.1	Chr7	GSMUA_Achr7T23690_001
LG02	Aco001069.1	Chr7	GSMUA_Achr7T12610_001
LG06	Aco003018.1	Chr7	GSMUA_Achr7T12610_001
LG07	Aco004839.1	Chr7	GSMUA_Achr7T00460_001
LG08	Aco016643.1	Chr8	GSMUA_Achr8T12280_001
LG13	Aco013644.1	Chr8	GSMUA_Achr8T06150_001
LG20	Aco019039.1	Chr8	GSMUA_Achr8T28220_001
LG02	Aco001069.1	Chr9	GSMUA_Achr9T15540_001
LG06	Aco002729.1	Chr9	GSMUA_Achr9T15180_001
LG16	Aco006017.1	Chr9	GSMUA_Achr9T05780_001
LG06	Aco002729.1	Chr10	GSMUA_Achr10T19290_001
LG10	Aco009993.1	Chr10	GSMUA_Achr10T14160_001
LG10	Aco009993.1	Chr10	GSMUA_Achr10T21480_001
LG15	Aco004028.1	Chr10	GSMUA_Achr10T19290_001
LG22	Aco017499.1	Chr10	GSMUA_Achr10T06580_001
LG01	Aco015104.1	Chr11	GSMUA_Achr11T15560_001
LG03	Aco015492.1	Chr11	GSMUA_Achr11T21460_001
LG22	Aco030142.1	Chr11	GSMUA_Achr11T07760_001

## Sheet: Ac-Os
Synteny blocks of MADS-box genes between pineapple and rice genomes
Chr name	Gene name	Chr name	Gene name
LG01	Aco015104.1	Chr1	Os01t0922800-01
LG01	Aco011341.1	Chr1	Os01t0886200-01
LG05	Aco019365.1	Chr1	Os01t0883100-01
LG10	Aco009993.1	Chr1	Os01t0201700-02
LG16	Aco006017.1	Chr1	Os01t0726400-01
LG02	Aco001069.1	Chr2	Os02t0731200-01
LG02	Aco001069.1	Chr2	Os02t0579600-00
LG03	Aco015487.1	Chr2	Os02t0682200-01
LG06	Aco003018.1	Chr2	Os02t0731200-01
LG06	Aco002729.1	Chr2	Os02t0761000-01
LG15	Aco004028.1	Chr2	Os02t0761000-01
LG19	Aco008359.1	Chr2	Os02t0170300-01
LG20	Aco014671.1	Chr2	Os02t0579600-00
LG20	Aco014671.1	Chr2	Os02t0731200-01
LG22	Aco017499.1	Chr2	Os02t0104100-00
LG24	Aco013229.1	Chr2	Os02t0104100-00
LG03	Aco015492.1	Chr3	Os03t0122600-02
LG06	Aco002729.1	Chr3	Os03t0186600-01
LG07	Aco004839.1	Chr3	Os03t0752800-02
LG08	Aco016643.1	Chr3	Os03t0122600-02
LG09	Aco017563.1	Chr3	Os03t0753100-01
LG09	Aco017563.1	Chr3	Os03t0215400-01
LG15	Aco004028.1	Chr3	Os03t0186600-01
LG19	Aco008359.1	Chr4	Os04t0614100-00
LG05	Aco019365.1	Chr5	Os05t0423400-01
LG10	Aco009993.1	Chr5	Os05t0203800-02
LG06	Aco002729.1	Chr6	Os06t0217300-01
LG19	Aco008359.1	Chr6	Os06t0667200-01
LG22	Aco017499.1	Chr6	Os06t0108500-01
LG01	Aco012428.1	Chr7	Os07t0605200-01
LG07	Aco004839.1	Chr7	Os07t0108900-02
LG07	Aco004839.1	Chr7	Os07t0605200-01
LG01	Aco015105.1	Chr8	Os08t0531700-01
LG01	Aco015104.1	Chr8	Os08t0531900-01
LG01	Aco018015.1	Chr8	Os08t0112700-01
LG02	Aco001069.1	Chr8	Os08t0431900-00
LG06	Aco003018.1	Chr8	Os08t0431900-00
LG20	Aco014671.1	Chr8	Os08t0431900-00
LG01	Aco015105.1	Chr9	Os09t0507200-01
LG03	Aco015492.1	Chr10	Os10t0536100-01
LG08	Aco016643.1	Chr10	Os10t0536100-01
LG13	Aco013736.1	Chr11	Os11t0658700-01

## Sheet: Ac-Zm
Synteny blocks of MADS-box genes between pineapple and maize genomes
Chr name	Gene name	Chr name	Gene name
LG01	Aco015105.1	Chr1	Zm00001d031620_T001
LG03	Aco015492.1	Chr1	Zm00001d027425_T001
LG07	Aco004839.1	Chr1	Zm00001d034045_T003
LG08	Aco016643.1	Chr1	Zm00001d027425_T001
LG09	Aco017563.1	Chr1	Zm00001d034047_T006
LG15	Aco004028.1	Chr1	Zm00001d027957_T001
LG01	Aco015105.1	Chr2	Zm00001d006094_T001
LG02	Aco001069.1	Chr2	Zm00001d003408_T001
LG20	Aco014671.1	Chr2	Zm00001d003408_T001
LG01	Aco011341.1	Chr3	Zm00001d042591_T002
LG01	Aco015104.1	Chr3	Zm00001d042315_T001
LG01	Aco018015.1	Chr3	Zm00001d042591_T002
LG05	Aco004785.1	Chr3	Zm00001d042591_T002
LG05	Aco019365.1	Chr3	Zm00001d042618_T001
LG10	Aco009993.1	Chr3	Zm00001d039434_T001
LG10	Aco009993.1	Chr3	Zm00001d039434_T001
LG16	Aco006017.1	Chr3	Zm00001d043589_T002
LG21	Aco007999.1	Chr3	Zm00001d042591_T002
LG03	Aco015487.1	Chr4	Zm00001d051465_T002
LG06	Aco002729.1	Chr4	Zm00001d052180_T001
LG15	Aco004028.1	Chr4	Zm00001d052180_T001
LG20	Aco014671.1	Chr4	Zm00001d050897_T002
LG02	Aco001069.1	Chr5	Zm00001d017932_T002
LG03	Aco015487.1	Chr5	Zm00001d017614_T003
LG06	Aco003018.1	Chr5	Zm00001d017932_T002
LG06	Aco002729.1	Chr5	Zm00001d018142_T001
LG07	Aco004839.1	Chr5	Zm00001d013259_T001
LG19	Aco008359.1	Chr5	Zm00001d015381_T001
LG20	Aco014671.1	Chr5	Zm00001d016957_T001
LG10	Aco009993.1	Chr6	Zm00001d037737_T001
LG01	Aco015105.1	Chr7	Zm00001d021057_T001
LG01	Aco012428.1	Chr7	Zm00001d022088_T004
LG07	Aco004839.1	Chr7	Zm00001d022088_T004
LG10	Aco009993.1	Chr8	Zm00001d008882_T001
LG16	Aco006017.1	Chr8	Zm00001d011748_T001
LG03	Aco015492.1	Chr9	Zm00001d048474_T001
LG08	Aco016643.1	Chr9	Zm00001d048474_T001
LG04	Aco022101.1	Chr10	Zm00001d024777_T001
LG21	Aco007995.1	Chr10	Zm00001d025479_T001
LG21	Aco007999.1	Chr10	Zm00001d023955_T003

## Sheet: Ac-Vv
Synteny blocks of MADS-box genes between pineapple and grape genomes
Chr name	Gene name	Chr name	Gene name
LG01	Aco012428.1	Chr1	VIT_01s0011g00100.t01
LG01	Aco015105.1	Chr1	VIT_01s0010g03900.t01
LG07	Aco004839.1	Chr1	VIT_01s0011g00100.t01
LG09	Aco017563.1	Chr1	VIT_01s0011g00110.t01
LG19	Aco008359.1	Chr1	VIT_01s0011g01560.t01
LG07	Aco004987.1	Chr3	VIT_03s0088g00510.t01
LG10	Aco009993.1	Chr10	VIT_10s0003g02070.t01
LG04	Aco022101.1	Chr14	VIT_14s0060g00300.t01
LG07	Aco004839.1	Chr14	VIT_14s0083g01030.t01
LG13	Aco013644.1	Chr14	VIT_14s0060g00300.t01
LG01	Aco012428.1	Chr17	VIT_17s0000g04990.t01
LG07	Aco004839.1	Chr17	VIT_17s0000g04990.t01
LG09	Aco017563.1	Chr17	VIT_17s0000g05000.t01
LG06	Aco002729.1	Chr18	VIT_18s0001g07460.t01
