# Supplementary material for: Genome-wide analysis of MADS-box families and their expressions in flower organs development of pineapple (Ananas comosus (L.) Merr.)
Source: Front Plant Sci. 2022 Oct 12;13:948587. doi: 10.3389/fpls.2022.948587 (PMC9597317; doi:10.3389/fpls.2022.948587)
Supplement: Supplementary file 4 [file Table_4.xlsx]

## Sheet: all tissue
The expression patterns of AcMADS genes in the different tissues of pineapple
	Bud-1	Bud-2	Bud-3	Flower-1	Flower-2	Flower-3	Fruit-1	Fruit-2	Fruit-3	Leaf-1	Leaf-2	Leaf-3	Root-1	Root-2	Root-3
AcFUL2	0	0	0	1.8	1.6	1	0.3	0.1	0.1	0	0.1	0.1	2.1	1.3	2.3
AcAGL6	0	0	0	115.5	124	105.6	227.3	235.1	228.4	0.3	0.1	0.3	0.4	0	0
AcMADS38	0	0.1	0	0.4	0.5	0.5	0.2	0	0	0.1	0.3	1.3	2	2.7	3.8
AcAGL11a	0	0	0	0.8	0.4	1.4	4.9	3.7	2.6	0	0	0	0	0	0
AcPI	21.8	21.6	21.5	115.7	113.1	125.9	7	5.2	5.3	8.7	8.2	9.6	9.2	9.9	10.5
AcSVP1	81.8	75.5	84.1	4.6	4.2	6	4.6	5.9	5.3	78.8	81.2	77.4	112.8	110.6	115.7
AcANR1a	0.2	0.6	0.1	0.5	0.4	0.3	0.4	1	0.9	0.1	0.6	0.1	0.3	0.7	1.3
AcFUL1	0.1	0.2	0	96.7	96.9	82.2	26.4	37.3	31.4	0.7	1.6	1.2	0.6	0.4	0.3
AcMADS7	0	0	0	0	0	0	0	0	0.1	0	0	0	0	0	0
AcMADS8	0.4	0.3	0.3	0.1	0.1	0.1	0	0.1	0.1	0	0.1	0.1	0.2	0.1	0.3
AcSOC1b	33.8	33	31.2	2.9	2.7	3.4	0.2	0.2	0.1	30.2	28.7	30.7	22.9	28.7	23.8
AcMADS17	0.5	0.4	0.6	0.6	0.6	0.5	0.3	0.6	0.3	0.1	0.4	0.2	0.1	0.1	0
AcMADS18	1.9	2.2	1.4	2.7	1.2	1.3	2.7	3.1	2.9	1.1	0.8	0	1.9	3.7	1.8
AcSEP1	0.9	0.8	0.8	28.2	27.3	30	29.4	30.8	31.2	0.1	0.2	0	0.3	0.2	0.1
AcAP3a	0	0	0	0.5	0.5	0.5	0	0	0	0	0	0	0	0	0
AcMADS14	0	0	0	0	0	0	0	0	0	0	0	0	0	0	0
AcAG	0	0	0.1	25.2	25.1	23.1	85.6	98.6	101.5	0.3	0.2	0.1	0	0	0
AcMADS23	7.3	7.2	6.3	4.8	4.9	5.4	5.4	6	6.4	3.9	4.2	5.5	3.8	4.2	5.4
AcMADS22	0.1	0	0.3	0	0.2	0.1	0	0	0	0	0	0	0	0	0
AcSVP2	1.8	2	3.5	3.7	5.5	3.2	0.7	1	0.9	1	0.7	0.7	0.5	1.2	0.6
AcANR1d	0	0	0	0	0	0	0	0	0	0.3	0	0	0	0.4	0.4
AcMADS21	0	0	0	0	0	0	0	0	0	0	0	0	0	0	0
AcAGL11c	0	0	0	1.5	1.4	1.4	5.8	4.8	4.5	0.1	0.1	0	0.1	0	0.1
AcMADS9	3.1	2.4	3.5	1.5	1.4	0.9	0	0.5	0.8	0	0	0	0.5	0.8	0.3
AcBS	0.1	0	0	0.8	0.3	0.3	0.2	0	0	0.1	0	0	0	0	0
AcMADS13	0.2	0.3	0.2	0.2	0.2	0	0	0	0	0.1	0.1	0.2	0.5	0.2	0.2
AcFLC2	0.4	0.3	0.1	0.2	0.1	0.3	0.1	0.1	0.1	0.1	0	0.1	0.2	0.2	0.2
AcANR1c	9.7	11.1	2.2	0.6	0.1	0.3	0	0	0	2.7	1.6	1.2	16.2	16.1	14.3
AcAGL11b	0	0	0	5.5	5.1	5.3	0.8	1.4	1.7	0	0	0	0	0	0
AcAGL12a	2.2	2.6	1.3	1	0.3	1.5	0	0	0.2	0.5	0.3	0.4	108.1	134.8	119.6
AcSOC1d	3.1	3.2	2.4	0	0	0.3	0	0	0	2.4	1.7	3.1	5	4.8	4.3
AcSOC1e	1.5	0.7	1.6	0	0	0	0	0	0	8.7	5.3	7.5	7.1	13.4	8
AcSOC1a	28.4	28.1	26	12	11.9	11.6	10.5	9.2	12.2	20.3	22.1	21.1	22.1	23.9	21.1
AcAGL12b	3.5	2.8	2.3	1	0.9	2.2	0.5	0.4	0.2	0.6	0.1	0.1	31.1	33.7	33.6
AcMADS40	21.3	20	19	11.8	11.4	14.5	13.4	11.1	12.3	13.2	13	12	13.4	15	15.5
AcAP3b	0	0	0	1.9	1.7	2.6	0	0	0	0	0	0	0	0	0
AcSVP3	0	0	0	0	0	0	0	0	0	0	0	0	0	0	0
AcANR1e	0	0	0	0	0	0	0	0	0	0	0	0	0	0	0
AcMADS42	0	0	0	0	0	0	0	0	0	0	0	0	0	0	0
AcSEP3	0.2	0	0.1	36.7	41.3	40.7	177.4	180.4	171.8	3.3	3.6	3.6	0.1	0.1	0.1
AcFLC1	7.5	7.1	7.3	30	33.7	31.2	14.3	15.1	14.1	8	8.2	8.1	5.2	4.5	5.8
AcMADS34	0	0	0	0	0	0	0	0	0	0	0	0	0	0	0
AcANR1b	0.2	0.3	0.3	0.3	0.6	0.2	0.1	0.5	0.5	0.6	0.6	0.5	4.1	5.2	3.6
AcSOC1c	37.5	31.6	59.1	0.7	2.8	0.6	0.5	1.2	1	29.5	28.5	33.3	36.6	38.3	36.1

## Sheet: Floral organs
			Expression profiles of AcMADS genes in pineapple floral organs
	Sepal-1	Sepal-2	Sepal-3	Petal-1	Petal-2	Petal-3	Stamen-1	Stamen-2	Stamen-3	Ovary-1	Ovary-2	Ovary-3	Stylet-1	Stylet-2	Stylet-3
AcMADS17	0	0	0	0	0	0	0	0	0	0	0	0	0	0	0
AcMADS23	0	0	0	0	0	0	0.1	0	0	0	0	0	0	0	0
AcMADS11	0.1	0.2	0.1	0	0.2	0	0.1	0	0.2	0	0	0	0.1	0.2	0
AcMADS14	0.5	0.6	0.5	3	1.8	1.8	2.4	3	2.8	0.1	0.5	0.2	0.9	1.3	0.8
AcMADS36	1.5	0.9	1.2	4	4.2	3.9	5.4	6	5.7	13.8	15.3	14.2	5.7	5.3	8.9
AcMADS24	11	9	9.9	4.4	5.7	3.2	97.8	100.9	92.6	79.2	77	79.6	147.6	157.5	153
AcMADS13	9	10.4	9	28.5	30.4	26.5	36.5	36.6	36.6	16.8	17.3	17.2	80.8	89	91.8
AcMADS10	190	184.3	182.9	84.5	79.1	73.4	20.6	21.8	18.9	80.7	67.6	81.5	14.6	13	13.7
AcMADS4	1.7	3.1	3.2	1.7	1.3	3.2	0.2	0.1	0.2	1.1	1.7	1	0.4	0.1	0.1
AcMADS1	0.3	0.3	0.3	2.5	1.4	2	0.1	0.6	0.4	0.3	0.1	0.4	1.1	1	0.5
AcMADS15	0.2	0.1	0	0.1	0.3	0.1	0	0.2	0.2	0	0	0	0.4	0.7	0.3
AcMADS29	0	0	0	0	0	0	0	0	0	0	0	0	0	0	0
AcMADS6	25.3	25.8	26.3	52	44.9	43.1	36.5	34	39.6	25.9	23.6	25.8	42.5	44.2	37.4
AcMADS21	47.8	53.6	54.1	42.9	36.2	41.6	42.6	38.5	35.5	32.6	27.9	31.9	50.7	47.4	48
AcMADS20	1.8	1.4	2.4	1.9	1.4	1.2	2.8	3.2	1.9	2.5	1.7	1.4	1.9	2.2	1.8
AcMADS19	1	0.6	1.2	1.4	1.5	1.8	3.5	3.4	2.6	2.2	3.1	3.3	9	8.6	7.3
AcMADS39	10.4	10.7	9.9	26.4	23.6	23.7	23	23.4	21.7	41.2	42	38.1	34.7	33.3	34.6
AcMADS40	13.3	14.4	14	15.7	15.7	16.4	15.3	16.1	15.8	16	16	15.1	15.9	16.1	20.4
AcMADS5	79.7	73	79.8	485.2	501.5	478.7	561.4	573.2	599.2	124	121.4	128.2	359.1	386.6	367.5
AcMADS32	0	0.1	0	0	0	0	0	0.1	0	0.1	0.1	0.1	0	0.1	0
AcMADS18	0	0	0	0	0	0	0.1	0	0	0	0	0	0.1	0	0
AcMADS25	3.9	4.1	5	5.8	7	6.5	7.8	6.7	7.1	4.7	5.1	5	5.7	4.6	6.7
AcMADS16	106.9	107.9	104.3	1.1	0.9	1.3	8.1	7.9	8.6	55.7	46.8	50.2	16.8	16.9	13.8
AcMADS27	1.7	1.4	1.3	0.1	0	0	0.1	0.5	0	1.7	1.6	2.2	0.6	0.7	0.1
AcMADS41	0.1	0	0	0.2	0.2	0.4	0.3	0.2	0.5	0.1	0	0.1	1.3	1.2	2.3
AcMADS2	0.1	0.2	0.2	0	0	0	0	0	0.2	0.4	0.2	0.3	0	0.2	0
AcMADS30	1.8	1	1.4	6	4.6	6.1	4.6	3.4	6.7	2.1	2.5	2.6	5.7	5.7	6.9
AcMADS42	0	0	0	0	0	0	0	0	0	0	0	0	0	0	0
AcMADS9	0.2	0.9	0.7	0.6	0.3	0.7	4.8	5	3	2.8	1.6	1.6	4.5	2.2	1.2
AcMADS22	0	0	0	0.1	0.1	0	0.1	0.1	0.1	0	0	0	0.5	0.6	0.9
AcMADS35	0.1	0.2	0.1	0.1	0	0	0.8	0.6	1.1	76.5	76.7	84.3	6.2	6.3	5.5
AcMADS33	0	0.1	0	0	0	0	0	0	0.1	0.1	0.7	0.4	0.1	0.1	0
AcMADS3	0.1	0.2	0	0.3	0	0.1	3.5	3.9	4.1	106.3	136	105.2	11.3	13.9	12.3
AcMADS28	0.4	0	0	0	0	0	0	0	0	0	0	0	0	0	0
AcMADS38	0	0	0	0	0	0	0	0	0	0	0	0	0	0	0
AcMADS37	0.2	0.2	0	0.2	0	0	0	0	0.4	0.3	0.1	0.2	0	0	0
AcMADS34	0.6	0.1	0.3	0.2	0.9	1.2	0.4	1	1	0.4	1	0.2	0.5	1	4.1
AcMADS12	0.1	0.1	0	0.1	0	0	0.5	0.2	0.3	33.8	41.9	35.8	32.5	29.1	26.3
AcMADS26	0	0	0	0	0	0	0	0	0	0	0	0	0	0	0
AcMADS8	0.1	0	0	0.1	0	0.3	1.8	2.3	1.6	0.1	0.3	0.2	0.2	0.1	0
AcMADS31	0	0	0	0.1	0	0	0	0.4	0.2	7.8	8.2	7.1	0	0	0
AcMADS44	0	0	0	0	0	0	0	0	0	0	0	0	0	0	0
AcMADS7	0	0	0	0	0	0	0	0	0	0	0	0	0	0	0
AcMADS43	0	0	0	0	0	0	0	0	0	0	0	0	0	0	0
